# Supplementary material for: Complete Cycle Mapping Using a Quantitative At-Home Hormone Monitoring System in Prediction of Fertile Days, Confirmation of Ovulation, and Screening for Ovulation Issues Preventing Conception
Source: Medicina (Kaunas). 2022 Dec 15;58(12):1853. doi: 10.3390/medicina58121853 (PMC9783738; doi:10.3390/medicina58121853)
Supplement: Supplementary file 1 [file medicina-58-01853-s001.zip]

Archive with 1 entries (1 files):
- medicina-2013387-supplementary.pdf
